# Supplementary material for: Interventions Targeting Bottle and Formula Feeding in the Prevention and Treatment of Early Childhood Caries, Overweight and Obesity: An Integrative Review
Source: Int J Environ Res Public Health. 2021 Nov 23;18(23):12304. doi: 10.3390/ijerph182312304 (PMC8656950; doi:10.3390/ijerph182312304)
Supplement: Supplementary file 1 [file ijerph-18-12304-s001.zip]

Archive with 6 entries (6 files):
- Suppt File 1. PRISMA checklist adapted to integrative review Nov2021.pdf
- Suppt File 2. Eligibility criteria.pdf
- Suppt File 3. CINAHL search strategy example.pdf
- Suppt File 4. Database search strategies.pdf
- Suppt File 5. Excluded studies.pdf
- Suppt File 6. MMAT.pdf
